# Supplementary material for: Biological and genetic structure of Epinephelus costae (Steindachner, 1878) population in Iskenderun Bay, eastern Mediterranean Sea
Source: PeerJ. 2025 Jun 19;13:e19594. doi: 10.7717/peerj.19594 (PMC12182727; doi:10.7717/peerj.19594)
Supplement: Supplemental Information 3 [file peerj-13-19594-s003.fas]

>Seq1 [organism=Epinephelus costae] COI, partial cds
TTTATCTTGTATTCGGTGCCTGGGCGGGTATAGTGGGGACAGCCCTCAGCCTATTAATCC
GAGCTGAACTAAGCCAACCAGGAGCCCTACTAGGCGACGATCAAATCTATAATGTGATTG
TTACAGCACATGCTTTTGTAATAATTTTCTTTATAGTAATGCCAATCATGATTGGTGGCT
TCGGAAACTGACTCATTCCGCTTATAATTGGTGCCCCTGATATAGCATTCCCTCGAATGA
ATAACATAAGCTTTTGACTTCTCCCCCCGTCTTTCCTACTTCTTCTCGCCTCTTCTGGTG
TAGAAGCTGGGGCTGGTACTGGCTGAACAGTATACCCCCCTCTAGCTGGAAACTTAGCCC
ATGCAGGTGCATCTGTAGACTTAACTATTTTTTCCCTGCATTTAGCAGGGGTTTCATCAA
TTCTAGGGGCAATCAACTTTATTACAACCATTATTAACATGAAACCCCCTGCCATCTCCC
AATATCAAACACCTTTATTTGTATGAGCCGTGTTAATTACCGCAGTACTTCTTCTACTCT
CTCTTCCTGTTCTTGCCGCCGGCATTACAATGCTACTAACAGATCGTAACCTCAACACCA
CTTTCTTTGACCCAGCTGGAGGGGGAGACCCAATTCTTTATCAACATTTG
>Seq2 [organism=Epinephelus costae] COI, partial cds
TTTATCTTGTATTCGGTGCCTGGGCGGGTATAGTGGGGACAGCCCTCAGCCTATTAATCC
GAGCTGAACTAAGCCAACCAGGAGCCCTACTAGGCGACGATCAAATCTATAATGTGATTG
TTACAGCACATGCTTTTGTAATAATTTTCTTTATAGTAATGCCAATCATGATTGGTGGCT
TCGGAAACTGACTCATTCCGCTTATAATTGGTGCCCCTGATATAGCATTCCCTCGAATGA
ATAACATAAGCTTTTGACTTCTCCCCCCGTCTTTCCTACTTCTTCTCGCCTCTTCTGGTG
TAGAAGCTGGGGCTGGTACTGGCTGAACAGTATACCCCCCTCTAGCTGGAAACTTAGCCC
ATGCAGGTGCATCTGTAGACTTAACTATTTTTTCCCTGCATTTAGCAGGGGTTTCATCAA
TTCTAGGGGCAATCAACTTTATTACAACCATTATTAACATGAAACCCCCTGCCATCTCCC
AATATCAAACACCTTTATTTGTATGAGCCGTGTTAATTACCGCAGTACTTCTTCTACTCT
CTCTTCCTGTTCTTGCCGCCGGCATTACAATGCTACTAACAGATCGTAACCTCAACACCA
CTTTCTTTGACCCAGCTGGAGGGGGAGACCCAATTCTTTATCAACATTTG
>Seq3 [organism=Epinephelus costae] COI, partial cds
TTTATCTTGTATTCGGTGCCTGGGCGGGTATAGTGGGGACAGCCCTTAGCCTATTAATCC
GAGCTGAACTAAGCCAACCAGGAGCCCTACTAGGCGACGATCAAATCTATAATGTGATTG
TTACAGCACATGCTTTTGTAATAATTTTCTTTATAGTAATGCCAATCATGATTGGTGGCT
TCGGAAACTGACTCATTCCGCTTATAATTGGTGCCCCTGATATAGCATTCCCTCGAATGA
ATAACATAAGCTTTTGACTTCTCCCCCCGTCTTTCCTACTTCTTCTCGCCTCTTCTGGTG
TAGAAGCTGGGGCTGGTACTGGCTGAACAGTATACCCCCCTCTAGCTGGAAACTTAGCCC
ATGCAGGTGCATCTGTAGACTTAACTATTTTTTCCCTGCATTTAGCAGGGGTTTCATCAA
TTCTAGGGGCAATCAACTTTATTACAACCATTATTAACATGAAACCCCCTGCCATCTCCC
AATATCAAACACCTTTATTTGTATGAGCCGTGTTAATTACCGCAGTACTTCTTCTACTCT
CTCTTCCTGTTCTTGCCGCCGGCATTACAATGCTACTAACAGATCGTAACCTCAACACCA
CTTTCTTTGACCCACCTGGAGGGGGAGACCCAATTCTTTATCAACATTTG
>Seq4 [organism=Epinephelus costae] COI, partial cds
TTTATCTTGTATTCGGTGCCTGGGCGGGTATAGTGGGGACAGCCCTTAGCCTATTAATCC
GAGCTGAACTAAGCCAACCAGGAGCCCTACTAGGCGACGATCAAATCTATAATGTGATTG
TTACAGCACATGCTTTTGTAATAATTTTCTTTATAGTAATGCCAATCATGATTGGTGGCT
TCGGAAACTGACTCATTCCGCTTATAATTGGTGCCCCTGATATAGCATTCCCTCGAATGA
ATAACATAAGCTTTTGACTTCTCCCCCCGTCTTTCCTACTTCTTCTCGCCTCTTCTGGTG
TAGAAGCTGGGGCTGGTACTGGCTGAACAGTATACCCCCCTCTAGCTGGAAACTTAGCCC
ATGCAGGTGCATCTGTAGACTTAACTATTTTTTCCCTGCATTTAGCAGGGGTTTCATCAA
TTCTAGGGGCAATCAACTTTATTACAACCATTATTAACATGAAACCCCCTGCCATCTCCC
AATATCAAACACCTTTATTTGTATGAGCCGTGTTAATTACCGCAGTACTTCTTCTACTCT
CTCTTCCTGTTCTTGCCGCCGGCATTACAATGCTACTAACAGATCGTAACCTCAACACCA
CTTTCTTTGACCCACCTGGAGGGGGAGACCCAATTCTTTATCAACATTTG
>Seq5 [organism=Epinephelus costae] COI, partial cds
TTTATCTTGTATTCGGTGCCTGGGCGGGTATAGTGGGGACAGCCCTCAGCCTATTAATCC
GAGCTGAACTAAGCCAACCAGGAGCCCTACTAGGCGACGATCAAATCTATAATGTGATTG
TTACAGCACATGCTTTTGTAATAATTTTCTTTATAGTAATGCCAATCATGATTGGTGGCT
TCGGAAACTGACTCATTCCGCTTATAATTGGTGCCCCTGATATAGCATTCCCTCGAATGA
ATAACATAAGCTTTTGACTTCTCCCCCCGTCTTTCCTACTTCTTCTCGCCTCTTCTGGTG
TAGAAGCTGGGGCTGGTACTGGCTGAACAGTATACCCCCCTCTAGCTGGAAACTTAGCCC
ATGCAGGTGCATCTGTAGACTTAACTATTTTTTCCCTGCATTTAGCAGGGGTTTCATCAA
TTCTAGGGGCAATCAACTTTATTACAACCATTATTAACATGAAACCCCCTGCCATCTCCC
AATATCAAACACCTTTATTTGTATGAGCCGTGTTAATTACCGCAGTACTTCTTCTACTCT
CTCTTCCTGTTCTTGCCGCCGGCATTACAATGCTACTAACAGATCGTAACCTCAACACCA
CTTTCTTTGACCCAGCTGGAGGGGGAGACCCAATTCTTTATCAACATTTG
>Seq6 [organism=Epinephelus costae] COI, partial cds
TTTATCTTGTATTCGGTGCCTGGGCGGGTATAGTGGGGACAGCCCTTAGCCTATTAATCC
GAGCTGAACTAAGCCAACCAGGAGCCCTACTAGGCGACGATCAAATCTATAATGTGATTG
TTACAGCACATGCTTTTGTAATAATTTTCTTTATAGTAATGCCAATCATGATTGGTGGCT
TCGGAAACTGACTCATTCCGCTTATAATTGGTGCCCCTGATATAGCATTCCCTCGAATGA
ATAACATAAGCTTTTGACTTCTCCCCCCGTCTTTCCTACTTCTTCTCGCCTCTTCTGGTG
TAGAAGCTGGGGCTGGTACTGGCTGAACAGTATACCCCCCTCTAGCTGGAAACTTAGCCC
ATGCAGGTGCATCTGTAGACTTAACTATTTTTTCCCTGCATTTAGCAGGGGTTTCATCAA
TTCTAGGGGCAATCAACTTTATTACAACCATTATTAACATGAAACCCCCTGCCATCTCCC
AATATCAAACACCTTTATTTGTATGAGCCGTGTTAATTACCGCAGTACTTCTTCTACTCT
CTCTTCCTGTTCTTGCCGCCGGCATTACAATGCTACTAACAGATCGTAACCTCAACACCA
CTTTCTTTGACCCAGCTGGAGGGGGAGACCCAATTCTTTATCAACATTTG
>Seq7 [organism=Epinephelus costae] COI, partial cds
TTTATCTTGTATTCGGTGCCTGGGCGGGTATAGTGGGGACAGCCCTTAGCCTATTAATCC
GAGCTGAACTAAGCCAACCAGGAGCCCTACTAGGCGACGATCAAATCTATAATGTGATTG
TTACAGCACATGCTTTTGTAATAATTTTCTTTATAGTAATGCCAATCATGATTGGTGGCT
TCGGAAACTGACTCATTCCGCTTATAATTGGTGCCCCTGATATAGCATTCCCTCGAATGA
ATAACATAAGCTTTTGACTTCTCCCCCCGTCTTTCCTACTTCTTCTCGCCTCTTCTGGTG
TAGAAGCTGGGGCTGGTACTGGCTGAACAGTATACCCCCCTCTAGCTGGAAACTTAGCCC
ATGCAGGTGCATCTGTAGACTTAACTATTTTTTCCCTGCATTTAGCAGGGGTTTCATCAA
TTCTAGGGGCAATCAACTTTATTACAACCATTATTAACATGAAACCCCCTGCCATCTCCC
AATATCAAACACCTTTATTTGTATGAGCCGTGTTAATTACCGCAGTACTTCTTCTACTCT
CTCTTCCTGTTCTTGCCGCCGGCATTACAATGCTACTAACAGATCGTAACCTCAACACCA
CTTTCTTTGACCCAGCTGGAGGGGGAGACCCAATTCTTTATCAACATTTG
>Seq8 [organism=Epinephelus costae] COI, partial cds
TTTATCTTGTATTCGGTGCCTGGGCGGGTATAGTGGGGACAGCCCTTGGGCTATTAATCC
GATCTGAACTAAGCCAACCAGGAGCCCTACTATGCGACGATCAAATCTATAATGAGATTG
TTACAGCACATGCTTTTGTAATAATTTTCTTTATAGTAATGCCAATCATGATTGGTGGCT
TCGGAAACTGACTCATTCCGCTTATAATTGGTGCCCCTGATATAGCATTCCCTCGAATGA
ATAACATAAGCTTTTGACTTCTCCCCCCGTCTTTCCTACTTCTTCTCGCCTCTTCTGGTG
TAGAAGCTGGGGCTGGTACTGGCTGAACAGTATACCCCCCTCTAGCTGGAAACTTAGCCC
ATGCAGGTGCATCTGTAGACTTAACTATTTTTTCCCTGCATTTAGCAGGGGTTTCATCAA
TTCTAGGGGCAATCAACTTTATTACAACCATTATTAACATGAAACCCCCTGCCATCTCCC
AATATCAAACACCTTTATTTGTATGAGCCGTGTTAATTACCGCAGTACTTCTTCTACTCT
CTCTTCCTGTTCTTGCCGCCGGCATTACAATGCTACTAACAGATCGTAACCTCAACACCA
CTTTCTTTGACCCAGCTGGAGGGGGAGACCCAATTCTTTATCAACATTTG
>Seq9 [organism=Epinephelus costae] COI, partial cds
TTTATCTTGTATTCGGTGCCTGGGCGGGTATAGTGGGGACAGCCCTTAGCCTATTAATCC
GAGCTGAACTAAGCCAACCAGGAGCCCTACTAGGCGACGATCAAATCTATAATGTGATTG
TTACAGCACATGCTTTTGTAATAATTTTCTTTATAGTAATGCCAATCATGATTGGTGGCT
TCGGAAACTGACTCATTCCGCTTATAATTGGTGCCCCTGATATAGCATTCCCTCGAATGA
ATAACATAAGCTTTTGACTTCTCCCCCCGTCTTTCCTACTTCTTCTCGCCTCTTCTGGTG
TAGAAGCTGGGGCTGGTACTGGCTGAACAGTATACCCCCCTCTAGCTGGAAACTTAGCCC
ATGCAGGTGCATCTGTAGACTTAACTATTTTTTCCCTGCATTTAGCAGGGGTTTCATCAA
TTCTAGGGGCAATCAACTTTATTACAACCATTATTAACATGAAACCCCCTGCCATCTCCC
AATATCAAACACCTTTATTTGTATGAGCCGTGTTAATTACCGCAGTACTTCTTCTACTCT
CTCTTCCTGTTCTTGCCGCCGGCATTACTATGCTACTAACAGATCGTAACCTCAACACCA
CTTTCTTTGACCCCCCTGGAGGGGGAGACCCAATTCTTTATCAACATTTG
>Seq10 [organism=Epinephelus costae] COI, partial cds
TTTATCTTGTATTCGGTGCCTGGGCGGGTATAGTGGGGACAGCCCTTAGCCTATTAATCC
GAGCTGAACTAAGCCAACCAGGAGCCCTACTAGGCGACGATCAAATCTATAATGTGATTG
TTACAGCACATGCTTTTGTAATAATTTTCTTTATAGTAATGCCAATCATGATTGGTGGCT
TCGGAAACTGACTCATTCCGCTTATAATTGGTGCCCCTGATATAGCATTCCCTCGAATGA
ATAACATAAGCTTTTGACTTCTCCCCCCGTCTTTCCTACTTCTTCTCGCCTCTTCTGGTG
TAGAAGCTGGGGCTGGTACTGGCTGAACAGTATACCCCCCTCTAGCTGGAAACTTAGCCC
ATGCAGGTGCATCTGTAGACTTAACTATTTTTTCCCTGCATTTAGCAGGGGTTTCATCAA
TTCTAGGGGCAATCAACTTTATTACAACCATTATTAACATGAAACCCCCTGCCATCTCCC
AATATCAAACACCTTTATTTGTATGAGCCGTGTTAATTACCGCAGTACTTCTTCTACTCT
CTCTTCCTGTTCTTGCCGCCGGCATTACAATGCTACTAACAGATCGTAACCTCAACACCA
CTTTCTTTGACCCAGCTGGAGGGGGAGACCCAATTCTTTATCAACATTTG
>Seq11 [organism=Epinephelus costae] COI, partial cds
TTTATCTTGTATTCGGTGCCTGGGCGGGTATAGTGGGGACAGCCCTTAGCCTATTAATCC
GAGCTGAACTAAGCCAACCAGGAGCCCTACTAGGCGACGATCAAATCTATAATGTGATTG
TTACAGCACATGCTTTTGTAATAATTTTCTTTATAGTAATGCCAATCATGATTGGTGGCT
TCGGAAACTGACTCATTCCGCTTATAATTGGTGCCCCTGATATAGCATTCCCTCGAATGA
ATAACATAAGCTTTTGACTTCTCCCCCCGTCTTTCCTACTTCTTCTCGCCTCTTCTGGTG
TAGAAGCTGGGGCTGGTACTGGCTGAACAGTATACCCCCCTCTAGCTGGAAACTTAGCCC
ATGCAGGTGCATCTGTAGACTTAACTATTTTTTCCCTGCATTTAGCAGGGGTTTCATCAA
TTCTAGGGGCAATCAACTTTATTACAACCATTATTAACATGAAACCCCCTGCCATCTCCC
AATATCAAACACCTTTATTTGTATGAGCCGTGTTAATTACCGCAGTACTTCTTCTACTCT
CTCTTCCTGTTCTTGCCGCCGGCATTACAATGCTACTAACAGATCGTAACCTCAACACCA
CTTTCTTTGACCCAGCTGGAGGGGGAGACCCAATTCTTTATCAACATTTG
>Seq12 [organism=Epinephelus costae] COI, partial cds
TTTATCTTGTATTCGGTGCCTGGGCGGGTATAGTGGGGACAGCCCTAAGCCTATTAATCC
GAGCTGAACTAAGCCAACCAGGAGCCCTACTAGGCGACGATCAAATCTATAATGTGATTG
TTACAGCACATGCTTTTGTAATAATTTTCTTTATAGTAATGCCAATCATGATTGGTGGCT
TCGGAAACTGACTCATTCCGCTTATAATTGGTGCCCCTGATATAGCATTCCCTCGAATGA
ATAACATAAGCTTTTGACTTCTCCCCCCGTCTTTCCTACTTCTTCTCGCCTCTTCTGGTG
TAGAAGCTGGGGCTGGTACTGGCTGAACAGTATACCCCCCTCTAGCTGGAAACTTAGCCC
ATGCAGGTGCATCTGTAGACTTAACTATTTTTTCCCTGCATTTAGCAGGGGTTTCATCAA
TTCTAGGGGCAATCAACTTTATTACAACCATTATTAACATGAAACCCCCTGCCATCTCCC
AATATCAAACACCTTTATTTGTATGAGCCGTGTTAATTACCGCAGTACTTCTTCTACTCT
CTCTTCCTGTTCTTGCCGCCGGCATTACAATGCTACTAACAGATCGTAACCTCAACACCA
CTTTCGTTGACCCACCTGGAGGGGGAGACCCAATTCTTTATCAACATTTG
>Seq13 [organism=Epinephelus costae] COI, partial cds
TTTATCTTGTATTCGGTGCCTGGGCGGGTATAGTGGGGACAGCCCTCAGCCTATTAATCC
GAGCTGAACTAAGCCAACCAGGAGCCCTACTAGGCGACGATCAAATCTATAATGAGATTG
TTACAGCACATGCTTTTGTAATAATTTTCTTTATAGTAATGCCAATCATGATTGGTGGCT
TCGGAAACTGACTCATTCCGCTTATAATTGGTGCCCCTGATATAGCATTCCCTCGAATGA
ATAACATAAGCTTTTGACTTCTCCCCCCGTCTTTCCTACTTCTTCTCGCCTCTTCTGGTG
TAGAAGCTGGGGCTGGTACTGGCTGAACAGTATACCCCCCTCTAGCTGGAAACTTAGCCC
ATGCAGGTGCATCTGTAGACTTAACTATTTTTTCCCTGCATTTAGCAGGGGTTTCATCAA
TTCTAGGGGCAATCAACTTTATTACAACTATTATTAACATGAAACCCCCTGCCATCTCCC
AATATCAAACACCTTTATTTGTATGAGCCGTGTTAATTACCGCAGTACTTCTTCTACTCT
CTCTTCCTGTTCTTGCCGCCGGCATTACAATGCTACTAACAGATCGTAACCTCAACACCA
CTTTCTTTGACCCAGCTGGAGGGGGAGACCCAATTCTTTATCAACATTTG
>Seq14 [organism=Epinephelus costae] COI, partial cds
TTTATCTTGTATTCGGTGCCTGGGCGGGTATAGTGGGGACAGCCCTAAGCCTATTAATCC
GAGCTGAACTAAGCCAACCAGGAGCCCTACTAGGCGACGATCAAATCTATAATGAGATTG
TTACAGCACATGCTTTTGTAATAATTTTCTTTATAGTAATGCCAATCATGATTGGTGGCT
TCGGAAACTGACTCATTCCGCTTATAATTGGTGCCCCTGATATAGCATTCCCTCGAATGA
ATAACATAAGCTTTTGACTTCTCCCCCCGTCTTTCCTACTTCTTCTCGCCTCTTCTGGTG
TAGAAGCTGGGGCTGGTACTGGCTGAACAGTATACCCCCCTCTAGCTGGAAACTTAGCCC
ATGCAGGTGCATCTGTAGACTTAACTATTTTTTCCCTGCATTTAGCAGGGGTTTCATCAA
TTCTAGGGGCAATCAACTTTATTACAACCATTATTAACATGAAACCCCCTGCCATCTCCC
AATATCAAACACCTTTATTTGTATGAGCCGTGTTAATTACCGCAGTACTTCTTCTACTCT
CTCTTCCTGTTCTTGCCGCCGGCATTACAATGCTACTAACAGATCGTAACCTCAACACCA
CTTTCTTTGACCCAGCTGGAGGGGGAGACCCAATTCTTTATCAACATTTG
>Seq15 [organism=Epinephelus costae] COI, partial cds
TTTATCTTGTATTCGGTGCCTGGGCGGGTATAGTGGGGACAGCCCTAAGCCTATTAATCC
GAGCTGAACTAAGCCAACCAGGAGCCCTACTAGGCGACGATCAAATCTATAATGAGATTG
TTACAGCACATGCTTTTGTAATAATTTTCTTTATAGTAATGCCAATCATGATTGGTGGCT
TCGGAAACTGACTCATTCCGCTTATAATTGGTGCCCCTGATATAGCATTCCCTCGAATGA
ATAACATAAGCTTTTGACTTCTCCCCCCGTCTTTCCTACTTCTTCTCGCCTCTTCTGGTG
TAGAAGCTGGGGCTGGTACTGGCTGAACAGTATACCCCCCTCTAGCTGGAAACTTAGCCC
ATGCAGGTGCATCTGTAGACTTAACTATTTTTTCCCTGCATTTAGCAGGGGTTTCATCAA
TTCTAGGGGCAATCAACTTTATTACAACCATTATTAACATGAAACCCCCTGCCATCTCCC
AATATCAAACACCTTTATTTGTATGAGCCGTGTTAATTACCGCAGTACTTCTTCTACTCT
CTCTTCCTGTTCTTGCCGCCGGCATTACAATGCTACTAACAGATCGTAACCTCAACACCA
CTTTCTTTGACCCAGCTGGAGGGGGAGACCCAATTCTTTATCAACATTTG
>Seq16 [organism=Epinephelus costae] COI, partial cds
TTTATCTTGTATTCGGTGCCTGGGCGGGTATAGTGGGGACAGCCCTCAGCCTATTAATCC
GAGCTGAACTAAGCCAACCAGGAGCCCTACTAGGCGACGATCAAATCTATAATGCAATTG
TTACAGCACACGCCTTCGTAATAATTTTCTTTATAGTAATACCAATTATGATTGGTGGCT
TTGGAAACTGACTCATTCCACTTATAATTGGCGCCCCTGATATAGCATTCCCTCGAATAA
ATAACATGAGCTTCTGACTTCTTCCCCCATCTTTCCTACTTCTTCTCGCCTCTTCTGGCG
TAGAAGCCGGAGCTGGTACCGGTTGAACGGTATACCCTCCCTTAGCTGGAAACTTAGCCC
ATGCAGGCGCATCTGTAGACTTGACTATTTTCTCCCTACATTTAGCAGGGATTTCATCAA
TCCTAGGGGCAATTAACTTCATTACAACCATTATTAATATAAAACCCCCTGCCATCTCTC
AGTACCAAACACCATTATTTGTTTGAGCCGTACTAATTACCGCAGTACTTCTCCTCCTCT
CTCTCCCTGTTCTTGCCGCCGGTATTACGATGCTTCTAACAGATCGTAATCTTAACACCA
CTTTCTTTGATCCAGCAGGAGGCGGAGACCCAATTCTTTATCAACATCTA
>Seq17 [organism=Epinephelus costae] COI, partial cds
TTTATCTTGTATTCGGTGCCTGGGCGGGTATAGTGGGGACAGCCCTGAGCCTATTAATCC
GAGCTGAACTAAGCCAACCAGGAGCCCTACTAGGCGACGATCAAATCTATAATGAGATTG
TTACAGGACATGCTTTTGTAATAATTTTCTTTATAGTAATGCCAATCATGATTGGTGGCT
TCGGAAACTGACTCATTCCGCTTATAATTGGTGCCCCTGATATAGCATTCCCTCGAATGA
ATAACATAAGCTTTTGACTTCTCCCCCCGTCTTTCCTACTTCTTCTCGCCTCTTCTGGTG
TAGAAGCTGGGGCTGGTACTGGCTGAACAGTATACCCCCCTCTAGCTGGAAACTTAGCCC
ATGCAGGTGCATCTGTAGACTTAACTATTTTTTCCCTGCATTTAGCAGGGGTTTCATCAA
TTCTAGGGGCAATCAACTTTATTACAACCATTATTAACATGAAACCCCCTGCCATCTCCC
AATATCAAACACCTTTATTTGTATGAGCCGTGTTAATTACCGCAGTACTTCTTCTACTCT
CTCTTCCTGTTCTTGCCGCCGGCATTACAATGCTACTAACAGATCGTAACCTCAACACCA
CTTTCTTTGACCCACCTGGAGGGGGAGACCCAATTCTTTATCAACATTTG
>Seq18 [organism=Epinephelus costae] COI, partial cds
TTTATCTTGTATTCGGTGCCTGGGCGGGTATAGTGGGGACAGCCCTCAGCCTATTAATCC
GAGCTGAACTAAGCCAACCAGGAGCCCTACTAGGCGACGATCAAATCTATAATGAGATTG
TTACAGCACATGCTTTTGTAATAATTTTCTTTATAGTAATGCCAATCATGATTGGTGGCT
TCGGAAACTGACTCATTCCGCTTATAATTGGTGCCCCTGATATAGCATTCCCTCGAATGA
ATAACATAAGCTTTTGACTTCTCCCCCCGTCTTTCCTACTTCTTCTCGCCTCTTCTGGTG
TAGAAGCTGGGGCTGGTACTGGCTGAACAGTATACCCCCCTCTAGCTGGAAACTTAGCCC
ATGCAGGTGCATCTGTAGACTTAACTATTTTTTCCCTGCATTTAGCAGGGGTTTCATCAA
TTCTAGGGGCAATCAACTTTATTACAACCATTATTAACATGAAACCCCCTGCCATCTCCC
AATATCAAACACCTTTATTTGTATGAGCCGTGTTAATTACCGCAGTACTTCTTCTACTCT
CTCTTCCTGTTCTTGCCGCCGGCATTACAATGCTACTAACAGATCGTAACCTCAACACCA
CTTTCTTTGACCCAGCTGGAGGGGGAGACCCAATTCTTTATCAACATTTG
>Seq19 [organism=Epinephelus costae] COI, partial cds
TTTATCTTGTATTCGGTGCCTGGGCGGGTATAGTGGGGACAGCCCTCAGCCTATTAATCC
GAGCTGAACTAAGCCAACCAGGAGCCCTACTATGCGACGATCAAATCTATAATGAGATTG
TTACAGCACATGCTTTTGTAATAATTTTCTTTATAGTAATGCCAATCATGATTGGTGGCT
TCGGAAACTGACTCATTCCGCTTATAATTGGTGCCCCTGATATAGCATTCCCTCGAATGA
ATAACATAAGCTTTTGACTTCTCCCCCCGTCTTTCCTACTTCTTCTCGCCTCTTCTGGTG
TAGAAGCTGGGGCTGGTACTGGCTGAACAGTATACCCCCCTCTAGCTGGAAACTTAGCCC
ATGCAGGTGCATCTGTAGACTTAACTATTTTTTCCCTGCATTTAGCAGGGGTTTCATCAA
TTCTAGGGGCAATCAACTTTATTACAACCATTATTAACATGAAACCCCCTGCCATCTCCC
AATATCAAACACCTTTATTTGTATGAGCCGTGTTAATTACCGCAGTACTTCTTCTACTCT
CTCTTCCTGTTCTTGCCGCCGGCATTACAATGCTACTAACAGATCGTAACCTCAACACCA
CTTTCTTTGACCCAGCTGGAGGGGGAGACCCAATTCTTTATCAACATTTG
>Seq20 [organism=Epinephelus costae] COI, partial cds
TTTATCTTGTATTCGGTGCCTGGGCGGGTATAGTGGGGACAGCCCTCAGCCTATTAATCC
GAGCTGAACTAAGCCAACCAGGAGCCCTACTATGCGACGATCAAATCTATAATGAGATTG
TTACAGCACATGCTTTTGTAATAATTTTCTTTATAGTAATGCCAATCATGATTGGTGGCT
TCGGAAACTGACTCATTCCGCTTATAATTGGTGCCCCTGATATAGCATTCCCTCGAATGA
ATAACATAAGCTTTTGACTTCTCCCCCCGTCTTTCCTACTTCTTCTCGCCTCTTCTGGTG
TAGAAGCTGGGGCTGGTACTGGCTGAACAGTATACCCCCCTCTAGCTGGAAACTTAGCCC
ATGCAGGTGCATCTGTAGACTTAACTATTTTTTCCCTGCATTTAGCAGGGGTTTCATCAA
TTCTAGGGGCAATCAACTTTATTACAACCATTATTAACATGAAACCCCCTGCCATCTCCC
AATATCAAACACCTTTATTTGTATGAGCCGTGTTAATTACCGCAGTACTTCTTCTACTCT
CTCTTCCTGTTCTTGCCGCCGGCATTACAATGCTACTAACAGATCGTAACCTCAACACCA
CTTTCTTTGACCCAGCTGGAGGGGGAGACCCAATTCTTTATCAACATTTG
>Seq21 [organism=Epinephelus costae] COI, partial cds
TTTATCTTGTATTCGGTGCCTGGGCGGGTATAGTGGGGACAGCCCTCAGCCTATTAATCC
GAGCTGAACTAAGCCAACCAGGAGCCCTACTAGGCGACGATCAAATCTATAATGTGATTG
TTACAGCACATGCTTTTGTAATAATTTTCTTTATAGTAATGCCAATCATGATTGGTGGCT
TCGGAAACTGACTCATTCCGCTTATAATTGGTGCCCCTGATATAGCATTCCCTCGAATGA
ATAACATAAGCTTTTGACTTCTCCCCCCGTCTTTCCTACTTCTTCTCGCCTCTTCTGGTG
TAGAAGCTGGGGCTGGTACTGGCTGAACAGTATACCCCCCTCTAGCTGGAAACTTAGCCC
ATGCAGGTGCATCTGTAGACTTAACTATTTTTTCCCTGCATTTAGCAGGGGTTTCATCAA
TTCTAGGGGCAATCAACTTTATTACAACCATTATTAACATGAAACCCCCTGCCATCTCCC
AATATCAAACACCTTTATTTGTATGAGCCGTGTTAATTACCGCAGTACTTCTTCTACTCT
CTCTTCCTGTTCTTGCCGCCGGCATTACAATGCTACTAACAGATCGTAACCTCAACACCA
CTTTCTTTGACCCACCTGGAGGGGGAGACCCAATTCTTTATCAACATTTG
>Seq22 [organism=Epinephelus costae] COI, partial cds
TTTATCTTGTATTCGGTGCCTGGGCGGGTATAGTGGGGACAGCCCTCAGCCTATTAATCC
GAGCTGAACTAAGCCAACCAGGAGCCCTACTAGGCGACGATCAAATCTATAATGTGATTG
TTACAGCACATGCTTTTGTAATAATTTTCTTTATAGTAATGCCAATCATGATTGGTGGCT
TCGGAAACTGACTCATTCCGCTTATAATTGGTGCCCCTGATATAGCATTCCCTCGAATGA
ATAACATAAGCTTTTGACTTCTCCCCCCGTCTTTCCTACTTCTTCTCGCCTCTTCTGGTG
TAGAAGCTGGGGCTGGTACTGGCTGAACAGTATACCCCCCTCTAGCTGGAAACTTAGCCC
ATGCAGGTGCATCTGTAGACTTAACTATTTTTTCCCTGCATTTAGCAGGGGTTTCATCAA
TTCTAGGGGCAATCAACTTTATTACAACCATTATTAACATGAAACCCCCTGCCATCTCCC
AATATCAAACACCTTTATTTGTATGAGCCGTGTTAATTACCGCAGTACTTCTTCTACTCT
CTCTTCCTGTTCTTGCCGCCGGCATTACAATGCTACTAACAGATCGTAACCTCAACACCA
CTTTCTTTGACCCACCTGGAGGGGGAGACCCAATTCTTTATCAACATTTG
>Seq23 [organism=Epinephelus costae] COI, partial cds
TTTATCTTGTATTCGGTGCCTGGGCGGGTATAGTGGGGACAGCCCTCAGCCTATTAATCC
GAGCTGAACTAAGCCAACCAGGAGCCCTACTAGGCGACGATCAAATCTATAATGTGATTG
TTACAGCACACGCCTTCGTAATAATTTTCTTTATAGTAATACCAATTATGATTGGTGGCT
TTGGAAACTGACTCATTCCACTTATAATTGGCGCCCCTGATATAGCATTCCCTCGAATAA
ATAACATGAGCTTCTGACTTCTTCCCCCATCTTTCCTACTTCTTCTCGCCTCTTCTGGCG
TAGAAGCCGGAGCTGGTACCGGTTGAACGGTATACCCTCCCTTAGCTGGAAACTTAGCCC
ATGCAGGCGCATCTGTAGACTTGACTATTTTCTCCCTACATTTAGCAGGGATTTCATCAA
TCCTAGGGGCAATTAACTTCATTACAACCATTATTAATATAAAACCCCCTGCCATCTCTC
AGTACCAAACACCATTATTTGTTTGAGCCGTACTAATTACCGCAGTACTTCTCCTCCTCT
CTCTCCCTGTTCTTGCCGCCGGTATTACGATGCTTCTAACAGATCGTAATCTTAACACCA
CTTTCTTTGATCCAGCAGGAGGCGGAGACCCAATTCTTTATCAACATCTA
>Seq24 [organism=Epinephelus costae] COI, partial cds
TTTATCTTGTATTCGGTGCCTGGGCGGGTATAGTGGGGACAGCCCTCAGCCTATTAATCC
GAGCTGAACTAAGCCAACCAGGAGCCCTACTAGGCGACGATCAAATCTATAATGTGATTG
TTACAGCACACGCCTTCGTAATAATTTTCTTTATAGTAATACCAATTATGATTGGTGGCT
TTGGAAACTGACTCATTCCACTTATAATTGGCGCCCCTGATATAGCATTCCCTCGAATAA
ATAACATGAGCTTCTGACTTCTTCCCCCATCTTTCCTACTTCTTCTCGCCTCTTCTGGCG
TAGAAGCCGGAGCTGGTACCGGTTGAACGGTATACCCTCCCTTAGCTGGAAACTTAGCCC
ATGCAGGCGCATCTGTAGACTTGACTATTTTCTCCCTACATTTAGCAGGGATTTCATCAA
TCCTAGGGGCAATTAACTTCATTACAACCATTATTAATATAAAACCCCCTGCCATCTCTC
AGTACCAAACACCATTATTTGTTTGAGCCGTACTAATTACCGCAGTACTTCTCCTCCTCT
CTCTCCCTGTTCTTGCCGCCGGTATTACGATGCTTCTAACAGATCGTAATCTTAACACCA
CTTTCTTTGATCCAGCAGGAGGCGGAGACCCAATTCTTTATCAACATCTA
>Seq25 [organism=Epinephelus costae] COI, partial cds
TTTATCTTGTATTCGGTGCCTGGGCGGGTATAGTGGGGACAGCCCTCAGCCTATTAATCC
GAGCTGAACTAAGCCAACCAGGAGCCCTACTAGGCGACGATCAAATCTATAATGTGATTG
TTACAGCACATGCTTTTGTAATAATTTTCTTTATAGTAATGCCAATCATGATTGGTGGCT
TCGGAAACTGACTCATTCCGCTTATAATTGGTGCCCCTGATATAGCATTCCCTCGAATGA
ATAACATAAGCTTTTGACTTCTCCCCCCGTCTTTCCTACTTCTTCTCGCCTCTTCTGGTG
TAGAAGCTGGGGCTGGTACTGGCTGAACAGTATACCCCCCTCTAGCTGGAAACTTAGCCC
ATGCAGGTGCATCTGTAGACTTAACTATTTTTTCCCTGCATTTAGCAGGGGTTTCATCAA
TTCTAGGGGCAATCAACTTTATTACAACCATTATTAACATGAAACCCCCTGCCATCTCCC
AATATCAAACACCTTTATTTGTATGAGCCGTGTTAATTACCGCAGTACTTCTTCTACTCT
CTCTTCCTGTTCTTGCCGCCGGCATTACAATGCTACTAACAGATCGTAACCTCAACACCA
CTTTCGTTGACCCACCTGGAGGGGGAGACCCAATTCTTTATCAACATTTG
>Seq26 [organism=Epinephelus costae] COI, partial cds
TTTATCTTGTATTCGGTGCCTGGGCGGGTATAGTGGGGACAGCCCTCAGCCTATTAATCC
GAGCTGAACTAAGCCAACCAGGAGCCCTACTAGGCGACGATCAAATCTATAATGTGATTG
TTACAGCACATGCTTTTGTAATAATTTTCTTTATAGTAATGCCAATCATGATTGGTGGCT
TCGGAAACTGACTCATTCCGCTTATAATTGGTGCCCCTGATATAGCATTCCCTCGAATGA
ATAACATAAGCTTTTGACTTCTCCCCCCGTCTTTCCTACTTCTTCTCGCCTCTTCTGGTG
TAGAAGCTGGGGCTGGTACTGGCTGAACAGTATACCCCCCTCTAGCTGGAAACTTAGCCC
ATGCAGGTGCATCTGTAGACTTAACTATTTTTTCCCTGCATTTAGCAGGGGTTTCATCAA
TTCTAGGGGCAATCAACTTTATTACAACCATTATTAACATGAAACCCCCTGCCATCTCCC
AATATCAAACACCTTTATTTGTATGAGCCGTGTTAATTACCGCAGTACTTCTTCTACTCT
CTCTTCCTGTTCTTGCCGCCGGCATTACAATGCTACTAACAGATCGTAACCTCAACACCA
CTTTCGTTGACCCACCTGGAGGGGGAGACCCAATTCTTTATCAACATTTG
>Seq27 [organism=Epinephelus costae] COI, partial cds
TTTATCTTGTATTCGGTGCCTGGGCGGGTATAGTGGGGACAGCCCTCAGCCTATTAATCC
GAGCTGAACTAAGCCAACCAGGAGCCCTACTAGGCGACGATCAAATCTATAATGTGATTG
TTACAGCACATGCTTTTGTAATAATTTTCTTTATAGTAATGCCAATCATGATTGGTGGCT
TCGGAAACTGACTCATTCCGCTTATAATTGGTGCCCCTGATATAGCATTCCCTCGAATGA
ATAACATAAGCTTTTGACTTCTCCCCCCGTCTTTCCTACTTCTTCTCGCCTCTTCTGGTG
TAGAAGCTGGGGCTGGTACTGGCTGAACAGTATACCCCCCTCTAGCTGGAAACTTAGCCC
ATGCAGGTGCATCTGTAGACTTAACTATTTTTTCCCTGCATTTAGCAGGGGTTTCATCAA
TTCTAGGGGCAATCAACTTTATTACAACTATTATTAACATGAAACCCCCTGCCATCTCCC
AATATCAAACACCTTTATTTGTATGAGCCGTGTTAATTACCGCAGTACTTCTTCTACTCT
CTCTTCCTGTTCTTGCCGCCGGCATTACAATGCTACTAACAGATCGTAACCTCAACACCA
CTTTCTTTGACCCAGCTGGAGGGGGAGACCCAATTCTTTATCAACATTTG
>Seq28 [organism=Epinephelus costae] COI, partial cds
TTTATCTTGTATTCGGTGCCTGGGCGGGTATAGTGGGGACAGCCCTCAGCCTATTAATCC
GAGCTGAACTAAGCCAACCAGGAGCCCTACTAGGCGACGATCAAATCTATAATGTGATTG
TTACAGCACATGCTTTTGTAATAATTTTCTTTATAGTAATGCCAATCATGATTGGTGGCT
TCGGAAACTGACTCATTCCGCTTATAATTGGTGCCCCTGATATAGCATTCCCTCGAATGA
ATAACATAAGCTTTTGACTTCTCCCCCCGTCTTTCCTACTTCTTCTCGCCTCTTCTGGTG
TAGAAGCTGGGGCTGGTACTGGCTGAACAGTATACCCCCCTCTAGCTGGAAACTTAGCCC
ATGCAGGTGCATCTGTAGACTTAACTATTTTTTCCCTGCATTTAGCAGGGGTTTCATCAA
TTCTAGGGGCAATCAACTTTATTACAACCATTATTAACATGAAACCCCCTGCCATCTCCC
AATATCAAACACCTTTATTTGTATGAGCCGTGTTAATTACCGCAGTACTTCTTCTACTCT
CTCTTCCTGTTCTTGCCGCCGGCATTACAATGCTACTAACAGATCGTAACCTCAACACCA
CTTTCTTTGACCCAGCTGGAGGGGGAGACCCAATTCTTTATCAACATTTG
>Seq29 [organism=Epinephelus costae] COI, partial cds
TTTATCTTGTATTCGGTGCCTGGGCGGGTATAGTGGGGACAGCCCTCAGCCTATTAATCC
GAGCTGAACTAAGCCAACCAGGAGCCCTACTAGGCGACGATCAAATCTATAATGTGATTG
TTACAGCACATGCTTTTGTAATAATTTTCTTTATAGTAATGCCAATCATGATTGGTGGCT
TCGGAAACTGACTCATTCCGCTTATAATTGGTGCCCCTGATATAGCATTCCCTCGAATGA
ATAACATAAGCTTTTGACTTCTCCCCCCGTCTTTCCTACTTCTTCTCGCCTCTTCTGGTG
TAGAAGCTGGGGCTGGTACTGGCTGAACAGTATACCCCCCTCTAGCTGGAAACTTAGCCC
ATGCAGGTGCATCTGTAGACTTAACTATTTTTTCCCTGCATTTAGCAGGGGTTTCATCAA
TTCTAGGGGCAATCAACTTTATTACAACCATTATTAACATGAAACCCCCTGCCATCTCCC
AATATCAAACACCTTTATTTGTATGAGCCGTGTTAATTACCGCAGTACTTCTTCTACTCT
CTCTTCCTGTTCTTGCCGCCGGCATTACAATGCTACTAACAGATCGTAACCTCAACACCA
CTTTCTTTGACCCAGCTGGAGGGGGAGACCCAATTCTTTATCAACATTTG
>Seq30 [organism=Epinephelus costae] COI, partial cds
TTTATCTTGTATTCGGTGCCTGGGCGGGTATAGTGGGGACAGCCCTCAGCCTATTAATCC
GAGCTGAACTAAGCCAACCAGGAGCCCTACTAGGCGACGATCAAATCTATAATGTGATTG
TTACAGCACATGCTTTTGTAATAATTTTCTTTATAGTAATGCCAATCATGATTGGTGGCT
TCGGAAACTGACTCATTCCGCTTATAATTGGTGCCCCTGATATAGCATTCCCTCGAATGA
ATAACATAAGCTTTTGACTTCTCCCCCCGTCTTTCCTACTTCTTCTCGCCTCTTCTGGTG
TAGAAGCTGGGGCTGGTACTGGCTGAACAGTATACCCCCCTCTAGCTGGAAACTTAGCCC
ATGCAGGTGCATCTGTAGACTTAACTATTTTTTCCCTGCATTTAGCAGGGGTTTCATCAA
TTCTAGGGGCAATCAACTTTATTACAACCATTATTAACATGAAACCCCCTGCCATCTCCC
AATATCAAACACCTTTATTTGTATGAGCCGTGTTAATTACCGCAGTACTTCTTCTACTCT
CTCTTCCTGTTCTTGCCGCCGGCATTACAATGCTACTAACAGATCGTAACCTCAACACCA
CTTTCTTTGACCCAGCTGGAGGGGGAGACCCAATTCTTTATCAACATTTG
